# Supplementary material for: Reducing Obesogenic Eating Behaviors in Hispanic Children through a Family-Based, Culturally-Tailored RCT: Abriendo Caminos
Source: Int J Environ Res Public Health. 2022 Feb 9;19(4):1917. doi: 10.3390/ijerph19041917 (PMC8872523; doi:10.3390/ijerph19041917)
Supplement: Supplementary file 1 [file ijerph-19-01917-s001.zip]

Archive with 1 entries (1 files):
- ijerph-1509081-supplementary.pdf
